# Supplementary material for: HTS-Based Diagnostics of Sugarcane Viruses: Seasonal Variation and Its Implications for Accurate Detection
Source: Viruses. 2021 Aug 17;13(8):1627. doi: 10.3390/v13081627 (PMC8402784; doi:10.3390/v13081627)
Supplement: Supplementary file 1 [file viruses-13-01627-s001.zip]

Archive with 1 entries (1 files):
- viruses-1323501-supplementary.pdf
